# Supplementary material for: MeFiT: merging and filtering tool for illumina paired-end reads for 16S rRNA amplicon sequencing
Source: BMC Bioinformatics. 2016 Dec 1;17:491. doi: 10.1186/s12859-016-1358-1 (PMC5134250; doi:10.1186/s12859-016-1358-1)
Supplement: Additional file 2: — OTU-analysis commands. (TXT 6 kb) [file 12859_2016_1358_MOESM2_ESM.txt]

###########################
##### MothurQC-Mothur #####
###########################

pcr.seqs(fasta=silva.bacteria.fasta, start=1, end=11894, keepdots=F)
system(mv silva.bacteria.pcr.fasta silva.V1V3.fasta)

make.contigs(file=mock.files, processors=4)
summary.seqs(fasta=mock.trim.contigs.fasta)
screen.seqs(fasta=mock.trim.contigs.fasta, group=mock.contigs.groups, summary=mock.trim.contigs.summary, maxambig=8, maxhomop=8, maxlength=520)
unique.seqs(fasta=mock.trim.contigs.fasta)
count.seqs(name=mock.trim.contigs.good.names, group=mock.contigs.good.groups)
align.seqs(fasta=mock.trim.contigs.good.unique.fasta, reference=silva.V1V3.fasta, flip=true)
summary.seqs(fasta=mock.trim.contigs.good.unique.align, count=mock.trim.contigs.good.count_table)
screen.seqs(fasta=mock.trim.contigs.good.unique.align, count=mock.trim.contigs.good.count_table, summary=mock.trim.contigs.good.unique.summary, start=1043, end=11891, maxhomop=8, maxambig=8, optimize=end)
filter.seqs(fasta=mock.trim.contigs.good.unique.good.align, vertical=T, trump=.)
unique.seqs(fasta=mock.trim.contigs.good.unique.good.filter.fasta, count=mock.trim.contigs.good.good.count_table)
pre.cluster(fasta=mock.trim.contigs.good.unique.good.filter.unique.fasta, count=mock.trim.contigs.good.unique.good.filter.count_table, diffs=2)
chimera.uchime(fasta=mock.trim.contigs.good.unique.good.filter.unique.precluster.fasta, count=mock.trim.contigs.good.unique.good.filter.unique.precluster.count_table, processors=1, dereplicate=t)
remove.seqs(fasta=mock.trim.contigs.good.unique.good.filter.unique.precluster.fasta, accnos=mock.trim.contigs.good.unique.good.filter.unique.precluster.uchime.accnos)
classify.seqs(fasta=mock.trim.contigs.good.unique.good.filter.unique.precluster.pick.fasta, count=mock.trim.contigs.good.unique.good.filter.unique.precluster.uchime.pick.count_table, reference=trainset9_032012.pds.fasta, taxonomy=trainset9_032012.pds.tax, cutoff=80)
remove.lineage(fasta=mock.trim.contigs.good.unique.good.filter.unique.precluster.pick.fasta, count=mock.trim.contigs.good.unique.good.filter.unique.precluster.uchime.pick.count_table, taxonomy=mock.trim.contigs.good.unique.good.filter.unique.precluster.pick.pds.wang.taxonomy, taxon=Chloroplast-Mitochondria-unknown-Archaea-Eukaryota)
summary.seqs(fasta=mock.trim.contigs.good.unique.good.filter.unique.precluster.pick.pick.fasta)

# OTU analysis
dist.seqs(fasta=mock.trim.contigs.good.unique.good.filter.unique.precluster.pick.pick.fasta, cutoff=0.2)
cluster(column=mock.trim.contigs.good.unique.good.filter.unique.precluster.pick.pick.dist, count=mock.trim.contigs.good.unique.good.filter.unique.precluster.pick.pick.count_table)
make.shared(list=mock.trim.contigs.good.unique.good.filter.unique.precluster.pick.pick.an.unique_list.list, count=mock.trim.contigs.good.unique.good.filter.unique.precluster.pick.pick.count_table, label=0.03)
classify.otu(list=mock.trim.contigs.good.unique.good.filter.unique.precluster.pick.pick.an.unique_list.list, count=mock.trim.contigs.good.unique.good.filter.unique.precluster.denovo.uchime.pick.pick.count_table, taxonomy=mock.trim.contigs.good.unique.good.filter.unique.precluster.pick.pds.wang.pick.taxonomy, label=0.03)


##########################
##### MeFiTQC-Mothur #####
##########################

### QC steps (non-Mothur commands)

$ mefit -s mock.meep1 -r1 mock_R1.fastq -r2 mock_R2.fastq -nonovlp -n 15 -meep 1
Output Files: mock.meep1.ovlp.hq.fastq, mock.meep1.nonovlp.hq.fastq

# Convert the high-quality amplicons to FASTA format.
# mock.meep1.ovlp.hq.fastq + mock.meep1.nonovlp.hq.fastq --> mock.meep1.fasta
Output File: mock.meep1.fasta

# Mothur commands 
pcr.seqs(fasta=silva.bacteria.fasta, start=1, end=11894, keepdots=F)
system(mv silva.bacteria.pcr.fasta silva.V1V3.fasta)

unique.seqs(fasta=mock.meep1.fasta)
count.seqs(name=mock.meep1.unique.fasta, group=mock.meep1.groups)
align.seqs(fasta=mock.meep1.unique.fasta, reference=silva.V1V3.fasta, flip=true, processors=4)
summary.seqs(fasta=mock.meep1.unique.align, count=mock.meep1.count_table)
screen.seqs(fasta=mock.meep1.unique.align, count=mock.meep1.count_table, summary=mock.meep1.unique.summary, start=1043, end=11891, maxhomop=8, maxambig=8, optimize=end)
filter.seqs(fasta=mock.meep1.unique.good.align, vertical=T, trump=.)
unique.seqs(fasta=mock.meep1.unique.good.filter.fasta, count=mock.meep1.good.count_table)
pre.cluster(fasta=mock.meep1.unique.good.filter.unique.fasta, count=mock.meep1.unique.good.filter.count_table, diffs=2)
chimera.uchime(fasta=mock.meep1.unique.good.filter.unique.precluster.fasta, count=mock.meep1.unique.good.filter.unique.precluster.count_table, processors=1, dereplicate=t)
remove.seqs(fasta=mock.meep1.unique.good.filter.unique.precluster.fasta, accnos=mock.meep1.unique.good.filter.unique.precluster.uchime.accnos)
classify.seqs(fasta=mock.meep1.unique.good.filter.unique.precluster.pick.fasta, count=mock.meep1.unique.good.filter.unique.precluster.uchime.pick.count_table, reference=trainset9_032012.pds.fasta, taxonomy=trainset9_032012.pds.tax, cutoff=80)
remove.lineage(fasta=mock.meep1.unique.good.filter.unique.precluster.pick.fasta, count=mock.meep1.unique.good.filter.unique.precluster.uchime.pick.count_table, taxonomy=mock.meep1.unique.good.filter.unique.precluster.pick.pds.wang.taxonomy, taxon=Chloroplast-Mitochondria-unknown-Archaea-Eukaryota)
summary.seqs(fasta=mock.meep1.unique.good.filter.unique.precluster.pick.pick.fasta)

# OTU analysis
dist.seqs(fasta=mock.meep1.unique.good.filter.unique.precluster.pick.pick.fasta, cutoff=0.2)
cluster(column=mock.meep1.unique.good.filter.unique.precluster.pick.pick.dist, count=mock.meep1.unique.good.filter.unique.precluster.pick.pick.count_table)
make.shared(list=mock.meep1.unique.good.filter.unique.precluster.pick.pick.an.unique_list.list, count=mock.meep1.unique.good.filter.unique.precluster.pick.pick.count_table, label=0.03)
classify.otu(list=mock.meep1.unique.good.filter.unique.precluster.pick.pick.an.unique_list.list, count=mock.meep1.unique.good.filter.unique.precluster.uchime.pick.pick.count_table, taxonomy=mock.meep1.unique.good.filter.unique.precluster.pick.pds.wang.pick.taxonomy, label=0.03)
